# Supplementary material for: Oral manifestations of patients with systemic sclerosis: a meta-analysis for case-controlled studies
Source: BMC Oral Health. 2021 May 10;21:250. doi: 10.1186/s12903-021-01603-2 (PMC8108335; doi:10.1186/s12903-021-01603-2)
Supplement: Supplementary file 1 — Additional file 1. Search strategies. [file 12903_2021_1603_MOESM1_ESM.xlsx]

## Sheet: Sheet1
Additional Table S1
Pubmed	Embase	Web of Science	Scopus
((((scleroderma[Title/Abstract]) OR (sclerosis[Title/Abstract])) NOT (multiple sclerosis[Title/Abstract])) OR (((("Scleroderma, Systemic"[Mesh]) OR ( "Scleroderma, Localized"[Mesh] OR "Scleroderma, Limited"[Mesh] OR "Scleroderma, Diffuse"[Mesh] ))) OR "Sclerosis"[Mesh])) AND ((((((((("Oral Manifestations"[Mesh]) OR "Dental Caries"[Mesh]) OR "Root Caries"[Mesh]) OR "DMF Index"[Mesh]) OR "Pulpitis"…	('scleroderma'/exp/mj OR 'sclerosis'/exp/mj OR scleroderma:ab,ti OR sclerosis:ab,ti) NOT 'multiple sclerosis':ab,ti AND ('mouth disease'/exp/mj OR 'dental caries'/exp/mj OR 'dmf index'/exp/mj OR 'pulpitis'/exp/mj OR 'tooth periapical disease'/exp/mj OR 'periodontitis'/exp/mj OR 'periodontal disease'/exp/mj OR 'oral manifestations':ab,ti OR 'oral findings':ab,ti OR 'oral cavity':ab,ti OR periodont…	TS=(scleroderma OR sclerosis) NOT TS=(multiple sclerosis) AND TS=(oral manifestations OR oral findings OR oral cavity OR periodontal OR periodontitis OR periodontics OR caries OR dental OR DMF)	( TITLE-ABS-KEY ( scleroderma OR sclerosis ) NOT TITLE-ABS-KEY ( "Multiple sclerosis" ) ) AND ( TITLE-ABS-KEY ( "oral manifestations" ) OR TITLE-ABS-KEY ( "oral findings" ) OR TITLE-ABS-KEY ( "oral cavity" ) OR TITLE-ABS-KEY ( periodontal ) OR TITLE-ABS-KEY ( periodontitis ) OR TITLE-ABS-KEY ( periodontics ) OR TITLE-ABS-KEY ( caries ) OR TITLE-ABS-KEY ( dental ) OR TITLE-ABS-KEY ( dmf ) )
